# Supplementary material for: Glial granules contain germline proteins in the Drosophila brain, which regulate brain transcriptome
Source: Commun Biol. 2020 Nov 20;3:699. doi: 10.1038/s42003-020-01432-z (PMC7679405; doi:10.1038/s42003-020-01432-z)
Supplement: Supplementary file 4 — Supplementary Data 1 [file 42003_2020_1432_MOESM4_ESM.xlsx]

## Sheet: Sheet1
Supplementary Data 1. DE piRNAs in tud mutant brain
Upregulated piRNAs
piRNA	logFC	logCPM	LR	PValue	FDR
>piR-dme-4395424|ACTACATATGGTTGAGGTTGTTGGCCT	5.442	6.899	15.233	9.505e-05	0.152
>piR-dme-20590005|TGAGGGCATCACAGTCTGAGTTCTTGCT	4.156	8.662	13.55	0.0002323	0.152
>piR-dme-20986341|TTATGAGGTGGATTTGCTGTTGA	4.787	6.51	12.419	0.0004251	0.152
>piR-dme-21000703|TTGAGGGCATCACAGTCTGAGTTCTTG	4.208	7.071	12.417	0.0004254	0.152
>piR-dme-119460|ATTGCTGGACATTTATTATTAACTCT	4.258	6.114	11.785	0.0005971	0.152
>piR-dme-20565707|ACGAGTGTGGAGAGGAGTTGGCTT	4.253	6.111	11.767	0.0006028	0.152
>piR-dme-13762709|CATAACGGAACCGCTAGCAGATCGCGAA	3.856	6.85	11.524	0.000687	0.153
>piR-dme-349198|AACTGGCTCGTTGGTCTAGGGGT	3.456	6.776	10.881	0.0009714	0.153
>piR-dme-6654343|TGAGGACAAATATCATTTTGAGGAGCT	3.538	6.538	10.869	0.0009781	0.153
>piR-dme-1680069|AATAGAAAGAAAGAAAGAAAAAGA	4.193	6.12	10.027	0.001543	0.153
>piR-dme-1813495|AGAATAGAAAGAAAGAAAGAAAAAG	3.885	5.938	9.316	0.002272	0.155
>piR-dme-1755154|AAGGAAGGACACGAGGCGGGAGCAG	3.387	6.46	9.298	0.002294	0.155
>piR-dme-14596|TACTGTGTGGTGCGCTGGCGTGGGG	3.742	5.82	9.143	0.002496	0.155
>piR-dme-20641674|AATTCTTGGTTAGGAGCTTGAATAGGTT	3.569	5.756	8.865	0.002907	0.155
>piR-dme-1984600|AACAAATTTATTTTCTGTATTCGACC	3.669	5.764	8.721	0.003146	0.155
>piR-dme-1690988|AGTAGTGAACGTGAACTTTAGTGAAAC	3.472	5.706	8.698	0.003185	0.155
>piR-dme-948999|TTGCTGGACATTTATTATTAACT	2.851	6.819	8.472	0.003606	0.155
>piR-dme-4371213|ATAGGGTCTGACGCCTGCCCGGTGC	3.403	5.627	8.402	0.003748	0.157
>piR-dme-2282643|TTTATACAAAATTCGGATAACGCAGCGC	2.915	6.842	8.328	0.003904	0.157
>piR-dme-6681521|AGGCCCATCAGGTCATAATGGATCTA	3.399	6.08	8.092	0.004446	0.165
>piR-dme-1491346|GCTGGATTCTATTCTAAGGATATA	3.739	5.813	7.948	0.004814	0.169
>piR-dme-1966656|AAAGGAAAGGAAAGGAAAGGAAGA	2.881	6.185	7.828	0.005143	0.169
>piR-dme-17943186|TGGACGGAGAACTGATAAGGGCATTTA	3.685	5.831	7.565	0.005953	0.182
>piR-dme-13602415|ATTGATAGTAAGTAGTTACTCACAAGC	3.276	5.572	7.536	0.006048	0.183
>piR-dme-18271541|GCCAACGCCCATACCCCGCTGAAT	2.97	6.848	7.494	0.00619	0.184
>piR-dme-2098407|AGTGAGGGTGAGAGCAAGAGAGAGA	3.503	5.74	7.422	0.006442	0.186
>piR-dme-8405829|ATAGGGGGGTTAAGAATTCATATAC	3.186	5.96	7.393	0.006549	0.186
>piR-dme-2027239|TGAAAAGGAAAGGAAAGGAAAGGAAGA	3.682	5.757	7.379	0.006598	0.186
>piR-dme-483772|GCTATTGGATTATTAGGATTTATTGTA	3.277	6.055	7.379	0.006601	0.186
>piR-dme-5224928|TCCACCTCTATCCGCTGGAATTGCT	3.359	5.617	7.376	0.006608	0.186
>piR-dme-7772107|TTTGGTTCTCTAGGAATAATTTATG	3.469	6.106	7.375	0.006615	0.186
>piR-dme-3082970|CAAAACTATTCCAGTTACTCGGTCAGT	3.144	6.022	7.354	0.006692	0.186
>piR-dme-11591225|CTGGATTTGGAATAATTTCTCATA	2.804	6.146	7.245	0.007108	0.19
>piR-dme-719320|TTTGCTCATTTAGTTCCTCAAGG	3.339	5.625	7.242	0.007123	0.19
>piR-dme-17346630|TAATTGAAAAAGAACACCGTAGAG	3.211	6.059	7.14	0.007539	0.192
>piR-dme-5317486|GGTGAGATGGTTTAGGACTTGTTTCT	3.471	5.661	6.961	0.00833	0.204
>piR-dme-7281769|GAAGGAGATGGAGACTGATGAGCC	3.08	6.366	6.916	0.008542	0.204
>piR-dme-1794811|AAGTGAAGGAGTTGGAAGATCTGGA	3.207	5.527	6.898	0.008632	0.204
>piR-dme-2042949|CATACAATTAATTAATTCAGATTTAG	3.207	5.527	6.898	0.008632	0.204
>piR-dme-8235246|TCTGGTTTGGGCCCTGGCCTTGGGCGC	3.207	5.527	6.898	0.008632	0.204
>piR-dme-4529460|CTGGGAATACCGGGTGCTGTAGGCTT	3.798	5.799	6.874	0.008748	0.204
>piR-dme-65617|CCATAGACTTATAGAAAATAATCATT	2.55	7.424	6.863	0.0088	0.204
>piR-dme-20707942|ATGATTATGAGGTGGATTTGCTGTTGA	3.592	5.782	6.823	0.008997	0.206
>piR-dme-1662679|AGACGACGAGGAGGACGACGAGGAAGA	2.985	6.211	6.796	0.009135	0.208
>piR-dme-20959731|TGCTTGGATGAACACAGCTGGTGGTATC	3.828	9.522	6.785	0.009191	0.208
>piR-dme-20544009|TCGAGAAGGACGTCGACGGATAC	3.187	5.535	6.769	0.009277	0.208
>piR-dme-15250990|TTAAAGATGAGCTCCCTACCTTCAAAC	2.789	5.788	6.749	0.009381	0.209
>piR-dme-17426565|CGGCCATCAATGATATTGAAGTTACG	2.586	6.492	6.712	0.009577	0.21
>piR-dme-6653939|ACAAATGAATTAATAACTGATGGATTT	2.932	5.892	6.701	0.009638	0.211
Top 100 downregulated piRNAs
piRNA	logFC	logCPM	LR	PValue	FDR
>piR-dme-19011994|CTGCCTCGGCACTTTGAGCTTTT	-8.427	8.392	24.658	6.845e-07	0.005
>piR-dme-15987572|GAGCATCGTGGATGTGGACCCCGA	-6.665	6.853	15.906	6.656e-05	0.152
>piR-dme-5137441|CATCGGTCTGGCTAGCTCCAACCCCGC	-6.388	6.634	14.709	0.0001254	0.152
>piR-dme-4522256|ATCCGCAACACCATGATCTGCGCT	-6.372	6.624	14.415	0.0001466	0.152
>piR-dme-6149572|CGCCGAGGCCTATCTGGGCAAGACTGT	-6.208	6.502	14.335	0.000153	0.152
>piR-dme-1768276|GGTTTATTTTTTTTATGTTGTACTAGA	-6.118	6.433	14.128	0.0001708	0.152
>piR-dme-1940549|ACGCTGAGAAAATGTAATAGCTTGG	-6.417	6.657	13.982	0.0001845	0.152
>piR-dme-15943903|GCAAGCTAAGGACGAGGCTACCGAGGA	-6.024	6.367	13.327	0.0002616	0.152
>piR-dme-5239523|ACACCATGGTCAACGACATCGCTGT	-6.236	6.522	13.289	0.0002669	0.152
>piR-dme-2025704|GGTTTATACTGTTATAGTAGCTGGTTGG	-6.531	6.748	13.166	0.0002851	0.152
>piR-dme-11218618|TCACCGTCGACGAGATCCGTGGCCT	-5.992	6.346	12.787	0.000349	0.152
>piR-dme-7955539|AATTGTCAGAAGAAACTTTGTACATT	-5.819	6.222	12.658	0.000374	0.152
>piR-dme-1954208|CGTACACCCTCTACCTGAAGGACT	-4.642	7.025	12.411	0.0004268	0.152
>piR-dme-2066861|GTTTATTTTTTTTATGTTGTACT	-3.75	9.122	12.332	0.0004452	0.152
>piR-dme-1914591|GTTTATTTTTTTTATGTTGTACTAGATT	-3.663	9.549	12.307	0.0004513	0.152
>piR-dme-18642466|CACCGGATTGACCTCCAAGTGGGACT	-5.714	6.147	12.199	0.0004782	0.152
>piR-dme-7959610|GATCCGCAACACCATGATCTGCGCT	-4.686	7.242	12.111	0.0005012	0.152
>piR-dme-2227084|CAATAATAATACTGTGTGGTGCGCT	-5.988	6.336	12.036	0.0005219	0.152
>piR-dme-5023744|CATCCTTGCCCTGGCTGTGGCCGCCT	-4.926	7.459	11.999	0.0005323	0.152
>piR-dme-2037896|CGCACTTCGGGACTAACGAGCAGCA	-6.701	6.888	11.965	0.000542	0.152
>piR-dme-1868641|GATGGAGCGTCTCTCCGTGGACTA	-5.76	6.176	11.858	0.0005742	0.152
>piR-dme-1990600|GGTTTATTTTTTTTATGTTGTACTA	-5.888	6.266	11.845	0.0005781	0.152
>piR-dme-2077577|ACGCACCCTGAACATCAGGAAGGATGG	-6.049	6.383	11.548	0.0006781	0.153
>piR-dme-1867434|CACACATACATTCGCATAAAGGACG	-7.145	7.259	11.49	0.0006997	0.153
>piR-dme-1875626|ACCGACTGCCAAACGGCGCACGA	-6.413	6.66	11.445	0.000717	0.153
>piR-dme-358395|TACGGTCCAATTTCATTTGCAGT	-5.987	6.338	11.244	0.000799	0.153
>piR-dme-14221524|GAAGAAGCCTCTGAAGGCGCCGAAG	-6.071	6.4	11.192	0.0008216	0.153
>piR-dme-4522732|AACGGCCAGATAGAACGAGTAAATCGT	-5.565	6.048	11.129	0.0008498	0.153
>piR-dme-15360849|AAACAACTGAAGAAGACGACAACACCT	-7.521	7.556	11.107	0.0008601	0.153
>piR-dme-2701226|GATTGATTATATTGTAATGTTGAT	-5.382	5.93	11.078	0.0008736	0.153
>piR-dme-4293508|ACATTCGACCATCAAAAATGTATTTGT	-5.4	5.946	11.008	0.0009072	0.153
>piR-dme-1581348|AATTATACAATAAATTTATGAATAGGGG	-5.295	5.878	10.968	0.000927	0.153
>piR-dme-1631154|ACTTTGCAAGTAGATATGGCTGAGTTGGA	-5.641	6.106	10.879	0.0009725	0.153
>piR-dme-18418397|GTGGTGACCATCATCTCGAACCCT	-4.441	7.044	10.856	0.0009847	0.153
>piR-dme-4470755|AACGACATTGGCTTCAAGAAGCTG	-6.414	6.65	10.827	0.001001	0.153
>piR-dme-1765777|TACACTTGAATAAAAGTACACGGA	-5.665	6.112	10.764	0.001035	0.153
>piR-dme-1592459|TTTATTTTTTTTATGTTGTACTAGATT	-4.085	7.657	10.696	0.001074	0.153
>piR-dme-5556701|CAGAGGACATGAAGCACTGGCCTTT	-5.558	6.053	10.654	0.001099	0.153
>piR-dme-1065767|GCATGCGATTCTAAGCGAGCGGATG	-5.448	5.983	10.602	0.00113	0.153
>piR-dme-7246489|GAGAAAATCGGTGTGACTCTGAAGCAT	-5.448	5.983	10.602	0.00113	0.153
>piR-dme-1687625|AAAGAACTACAACATCCAAACAGT	-5.781	6.192	10.579	0.001144	0.153
>piR-dme-1780151|TAGATAGATAGATAGATAGATAGA	-5.784	11.867	10.578	0.001144	0.153
>piR-dme-1616652|GGGTTTATACTGTTATAGTAGCTGGTTGG	-5.85	6.241	10.545	0.001165	0.153
>piR-dme-1870310|CACACTCGGACATAAACAAACGA	-6.227	6.52	10.42	0.001246	0.153
>piR-dme-1691148|AAGCGCAAGAACCGTGAGCACATGCACAG	-5.42	5.962	10.353	0.001293	0.153
>piR-dme-1619539|ACAAGAAGGCTCATTTGGGCACCAGATG	-5.174	5.8	10.248	0.001369	0.153
>piR-dme-1703197|CCGAACCAACTTTACAGACAACTGAA	-5.174	5.8	10.248	0.001369	0.153
>piR-dme-4463995|GAAGGACGAGGCTCTGTCCGTGCT	-5.304	5.888	10.242	0.001373	0.153
>piR-dme-1618481|GTTTATACTGTTATAGTAGCTGGT	-5.351	5.908	10.215	0.001393	0.153
>piR-dme-1618903|TATTTTTTTTATGTTGTACTAGATT	-3.921	7.832	10.197	0.001407	0.153
>piR-dme-1901577|ACCAGTTAATGATGATTCAGATGAAG	-5.431	5.958	10.177	0.001422	0.153
>piR-dme-11775669|GATCCGTGCCGGCGAGTCCTCTCTGGA	-5.622	6.086	10.161	0.001435	0.153
>piR-dme-14527145|ATATAATGGAGATCTATGCTTGGAGT	-5.675	6.127	10.155	0.001439	0.153
>piR-dme-20572264|ATTTGGAGATCTGCCTTAAGGAT	-5.675	6.127	10.155	0.001439	0.153
>piR-dme-1939983|GTTTGAGTTTGGAACTTGAGTTCTATGGT	-4.974	5.701	10.14	0.001451	0.153
>piR-dme-7317382|GATTAAGAACATTTTTAGGACTTTT	-5.452	5.985	10.124	0.001464	0.153
>piR-dme-1987256|TTACCTGATGTAAAAAAAAAACTGAAT	-5.563	6.055	10.107	0.001477	0.153
>piR-dme-5327945|TGCGCACTGCCTGCTGAATGAGAGACT	-5.315	7.843	10.093	0.001488	0.153
>piR-dme-5022933|TTACCTGATGTAAAAAAAAAACTGAATT	-5.633	6.098	10.093	0.001489	0.153
>piR-dme-20710659|ATGGACCGCGCTCTGCTTGAGCT	-5.08	5.753	10.063	0.001513	0.153
>piR-dme-3045965|GAGGAGAACCCCAAGTTCATCAAGTCTGG	-4.155	6.65	10.02	0.001548	0.153
>piR-dme-16274205|GTAGAATCCTCTGTTGTCGGACAT	-5.106	5.778	10.003	0.001563	0.153
>piR-dme-1968802|ATAGATAGATAGATAGATAGATAGA	-6.122	12.121	9.967	0.001594	0.154
>piR-dme-1746851|AATCCGCAGTCGGAAGAAACACGAGG	-5.163	5.793	9.932	0.001624	0.155
>piR-dme-1591873|GATAGATAGATAGATAGATAGATAGA	-6.249	9.108	9.902	0.001651	0.155
>piR-dme-5326108|ATCATCGTCGCCAACGTGCCCGAGGGT	-3.999	7.33	9.802	0.001744	0.155
>piR-dme-12943520|ATCATTGCCGGAGCCAAGGCTGGTGA	-4.992	5.719	9.656	0.001887	0.155
>piR-dme-20664674|ACTTGCGAGGCGAGAAAGCAGCGTTCTG	-4.992	5.719	9.656	0.001887	0.155
>piR-dme-755327|GAAGTAGAACGCCGAGAATAACGGAA	-5.241	5.856	9.653	0.001891	0.155
>piR-dme-4391549|GATTTCTACTGGTCTGTAAACCTT	-4.96	5.683	9.633	0.001911	0.155
>piR-dme-5722048|TTCTCGAAGACCTACGTGACTCCCCGT	-4.96	5.683	9.633	0.001911	0.155
>piR-dme-1197162|TTCAAGGGTGTCACCTCGCGTTGG	-5.128	5.793	9.586	0.00196	0.155
>piR-dme-1906440|TTGTGTCCAGACCGAAACCGTGCT	-5.128	5.793	9.586	0.00196	0.155
>piR-dme-11857318|ACGACAGCATCTCCCGGTTGGATCAGT	-3.852	7.772	9.578	0.00197	0.155
>piR-dme-6576552|AACGACATTGGCTTCAAGAAGCTGGA	-4.077	6.755	9.531	0.00202	0.155
>piR-dme-11848569|GACCTGATCAACGGTGCAAAGAAC	-4.447	7.07	9.441	0.002122	0.155
>piR-dme-4577311|ATCCACCGGCGGAGTGAAGAAGCC	-5.004	5.727	9.425	0.00214	0.155
>piR-dme-2241920|ATTCTCAGAATTCTTGACTGTGCT	-5.05	5.728	9.372	0.002203	0.155
>piR-dme-3884952|TGGACTGGCCGTCGTGCTTATGG	-4.942	5.667	9.323	0.002263	0.155
>piR-dme-2161505|AGGGACCAGCGAATAAACGCGAACGA	-5.46	5.982	9.308	0.002281	0.155
>piR-dme-1631691|AAAATAAATATAAATTAAACGCGGACT	-6.471	6.715	9.286	0.002309	0.155
>piR-dme-12540170|TCATGGCTGCCCACGAAGATCGTCA	-5.153	5.81	9.257	0.002346	0.155
>piR-dme-20982244|TTACCGCTAAAGTAGATGATATTTAT	-5.153	5.81	9.257	0.002346	0.155
>piR-dme-9805136|ACCCCAAGTTCATCAAGTCTGGCGAT	-3.733	6.957	9.215	0.0024	0.155
>piR-dme-1322483|ACGTAACTGAGACACTTTAGCCG	-6.211	6.505	9.21	0.002407	0.155
>piR-dme-6590202|TTCGGACGGCAAGCGGACGCTTGG	-4.12	6.796	9.194	0.002428	0.155
>piR-dme-18337474|GACGATCACCAAGCGATCGCAAGAT	-4.828	5.613	9.191	0.002432	0.155
>piR-dme-2083330|CACACAAATAATAATGATAATTGCGACA	-4.828	5.613	9.191	0.002432	0.155
>piR-dme-18784465|CTTGGGAATGGAGGCTTGCGGCATC	-5.099	5.77	9.18	0.002447	0.155
>piR-dme-4478627|TAACACCATGGTCAACGACATCGCTGT	-5.481	6	9.176	0.002452	0.155
>piR-dme-4382703|CGCAGAGGACATGAAGCACTGGCCTTT	-5.291	5.889	9.171	0.002459	0.155
>piR-dme-6431864|GCTCTGGTTGTCGACAACGGCTCT	-5.291	5.889	9.171	0.002459	0.155
>piR-dme-2670136|ACTGGACAATATAGACCGACTTAGG	-6.317	6.595	9.16	0.002474	0.155
>piR-dme-6795218|ATCGAGAAATGGACCAACAATCTGT	-5.234	5.85	9.158	0.002476	0.155
>piR-dme-12428543|AACTTAGCTTTGAACGGAACACAAGT	-7.223	10.369	9.153	0.002483	0.155
>piR-dme-1929008|AAAATCCAACAACTATGAACAGAA	-5.402	5.943	9.086	0.002576	0.155
>piR-dme-1752518|GTACACCCTCTACCTGAAGGACT	-4.045	6.565	9.081	0.002583	0.155
>piR-dme-1105633|ATACCTTTATTTGTTTGATCAGTAGTT	-4.851	5.639	9.079	0.002586	0.155
>piR-dme-17481595|CAAATACCATCCTGGTTACTTCGG	-4.851	5.639	9.079	0.002586	0.155
>piR-dme-4268208|CGTCGTCAACCAGTTCCGGATCGGAGA	-4.851	5.639	9.079	0.002586	0.155
