# Supplementary material for: Glial granules contain germline proteins in the Drosophila brain, which regulate brain transcriptome
Source: Commun Biol. 2020 Nov 20;3:699. doi: 10.1038/s42003-020-01432-z (PMC7679405; doi:10.1038/s42003-020-01432-z)
Supplement: Supplementary file 5 — Supplementary Data 2 [file 42003_2020_1432_MOESM5_ESM.xlsx]

## Sheet: Sheet1
Supplementary Data 2. DE piRNAs in tud mutant ovary
Top 100 upregulated piRNAs
piRNA	logFC	logCPM	LR	p-value	FDR
>piR-dme-1778888|CGACGAGATTCGCTGGCGAAGCACGAGA	9.988	5.379	212.558	3.8e-48	5.12e-43
>piR-dme-1794898|CGACGAGATTCGCTGGCGAAGCACGAGAG	9.923	5.315	208.522	2.89e-47	1.65e-42
>piR-dme-3585513|AATTGAATCCAAAGGTTACTGTTTT	9.929	5.322	208.042	3.67e-47	1.65e-42
>piR-dme-1281100|TCCATGATGATCCTATAGAAGGAGG	4.771	6.366	188.293	7.5e-43	2.52e-38
>piR-dme-17788125|AAGTTCAAAACTCACTCGTATGAGG	4.126	6.594	183.2	9.7e-42	2.61e-37
>piR-dme-3729271|AATTGAATCCAAAGGTTACTGTT	9.646	5.055	182.751	1.22e-41	2.73e-37
>piR-dme-1620312|TTCGAGCTATGTAGACGACATAATT	5.265	7.274	178.176	1.21e-40	2.33e-36
>piR-dme-1854089|ACTAGGAGATGAAGAAGACGAGA	9.361	4.781	160.053	1.1e-36	1.85e-32
>piR-dme-2956573|ACCGAGTACTCGAAAAAGTAGAACTAG	3.415	8.856	154.53	1.77e-35	2.65e-31
>piR-dme-1917834|ACGACGAGATTCGCTGGCGAAGCACGAGA	9.275	4.705	153.298	3.3e-35	4.44e-31
>piR-dme-3563136|GAAGATATTCTTGATCAATTAGGAA	5.745	6.275	151.586	7.8e-35	9.55e-31
>piR-dme-20544518|AACTGTAAAATCAGAGAGAGACT	9.167	4.6	147.844	5.13e-34	5.76e-30
>piR-dme-455947|TACAGAACAAGAATTAACGGCCATT	5.121	5.953	142.947	6.04e-33	5.8e-29
>piR-dme-4870005|AAGTTCAAAACTCACTCGTATGAGGCT	4.241	5.467	139.37	3.66e-32	3.08e-28
>piR-dme-1060317|TACTGTAGAATATCTTAAGGGGA	3.861	6.078	136.924	1.25e-31	9.37e-28
>piR-dme-1000860|TACCATACGGACTGAAAGTAGCAC	4.007	7.424	135.829	2.17e-31	1.54e-27
>piR-dme-6734143|GTCAGAATAATAATAACAACCGAAA	3.23	7.233	135.54	2.52e-31	1.69e-27
>piR-dme-568593|TCCATGATGATCCTATAGAAGGAG	4.557	5.334	134.573	4.09e-31	2.62e-27
>piR-dme-2207720|TTACCATACGGACTGAAAGTAGCAC	4.471	5.704	132.734	1.03e-30	6.32e-27
>piR-dme-3195446|TAACCATATTGCGGACGCCTTGT	3.789	6.682	132.395	1.23e-30	7.18e-27
>piR-dme-893147|TCCACCAGATAGAACTAGAAAAAAGG	5.093	5.475	131.631	1.8e-30	1.01e-26
>piR-dme-1737426|TATTTTTCATGTCTCGACCTAATGT	5.033	5.349	129.022	6.71e-30	3.61e-26
>piR-dme-1762894|CACTACAGAACAAGAATTAACGGC	4.05	5.725	127.276	1.62e-29	8.37e-26
>piR-dme-4158797|TTGAATCCAAAGGTTACTGTTTT	8.725	4.193	126.958	1.9e-29	9.46e-26
>piR-dme-1529319|TTTCATAATAAAACTTAAATAACGGC	2.945	8.821	123.596	1.03e-28	4.97e-25
>piR-dme-1045498|TACGGACTGAAAGTAGCACCAAACTCCT	4.731	5.571	123.177	1.28e-28	5.92e-25
>piR-dme-1688479|TGCTTGGACTGAAGTGGAGAAGG	4.091	6.85	122.938	1.44e-28	6.37e-25
>piR-dme-166877|AAGGCTATATTTGAATTATTTGTACT	3.217	7.015	122.898	1.47e-28	6.37e-25
>piR-dme-1203364|AAAAGACTTGGGACTCAAATCGATGGAT	3.662	5.534	119.56	7.9e-28	3.32e-24
>piR-dme-14364396|TCTGAATCACTTTATACTCGGCAT	3.065	6.71	119.367	8.7e-28	3.55e-24
>piR-dme-18975856|CATGGTAAAAAGCGATCATAGAC	3.134	6.477	116.752	3.25e-27	1.29e-23
>piR-dme-3031942|TCAAGGTACGGAATACAAAAATTCACT	4.219	6.023	116.634	3.45e-27	1.33e-23
>piR-dme-2123276|CATGACTATTGCCCATACGAACTAGTA	3.653	5.848	114.97	7.99e-27	2.99e-23
>piR-dme-2262384|CACCAGTAGAAAAGGAAAATAGAACT	4.826	5.058	114.142	1.21e-26	4.41e-23
>piR-dme-3578748|GAAGATATTCTTGATCAATTAGGA	6.119	4.871	113.069	2.08e-26	7.38e-23
>piR-dme-697517|TTTTTCATGTCTCGACCTAATGTCTGGA	4.232	5.363	112.864	2.31e-26	7.98e-23
>piR-dme-1204821|TGTAGAAGTCTCTGACCTTGTGTCCGT	3.024	6.496	111.817	3.92e-26	1.29e-22
>piR-dme-4969755|CAACTTAGACGACTACTCTAAAGAGCT	4.293	4.82	107.832	2.93e-25	9.38e-22
>piR-dme-1803034|AGACTAGGAGATGAAGAAGACGAGA	8.678	4.156	107.112	4.21e-25	1.32e-21
>piR-dme-1244975|TGCCTGGGCGAAGACACTGGAGACAC	8.372	3.871	106.963	4.54e-25	1.39e-21
>piR-dme-19531|TGCAAGATTTCAGGAATGAACATTT	2.851	7.038	105.969	7.49e-25	2.24e-21
>piR-dme-1149096|TACTGTAGAATATCTTAAGGGGAAAGA	3.744	6.08	105.662	8.74e-25	2.56e-21
>piR-dme-1027129|GGGAAAGATAACCATATTGCGGACGC	3.639	5.317	105.452	9.72e-25	2.79e-21
>piR-dme-948477|TCAACACTGAGAACTGGGACTGC	2.96	7.009	104.454	1.61e-24	4.51e-21
>piR-dme-4347009|AAGAAGCATCTGTTGTATATATTGG	8.33	3.834	103.261	2.94e-24	8.07e-21
>piR-dme-1993253|CACCAGATAGAACTAGAAAAAAGG	4.634	4.742	99.838	1.65e-23	4.45e-20
>piR-dme-2809934|AAGGTACGGAATACAAAAATTCACT	5.372	4.521	98.669	2.98e-23	7.72e-20
>piR-dme-4380143|TTCGAGCTATGTAGACGACATAAT	4.757	4.689	98.321	3.56e-23	8.96e-20
>piR-dme-1519943|TCGGTTAACAAAAGTGATTGGGA	3.492	5.352	98.276	3.64e-23	8.96e-20
>piR-dme-1972144|TACACAAGATCACAATGGTCAACAACT	6.896	4.318	98.266	3.66e-23	8.96e-20
>piR-dme-1976705|TATAACGTCATTTTCAACAGCCAATGG	4.151	4.693	97.932	4.33e-23	1.04e-19
>piR-dme-1403946|TGTTATTAATTTGTACAGATTGGACT	3.593	5.342	97.565	5.21e-23	1.23e-19
>piR-dme-167284|TACCATACGGACTGAAAGTAGCACCAAA	4.364	4.607	97.355	5.79e-23	1.35e-19
>piR-dme-3237144|TAATTATCTGAACATCTGACTTGA	5.862	4.11	96.509	8.89e-23	2.02e-19
>piR-dme-410673|TTTGACAAAATATGGCCACTTTAGAAG	3.094	5.56	96.483	9e-23	2.02e-19
>piR-dme-727609|ATCTGAATCACTTTATACTCGGCAT	2.84	6.115	95.493	1.48e-22	3.28e-19
>piR-dme-870888|TACGGACTGAAAGTAGCACCAAACT	4.21	4.701	95.117	1.79e-22	3.9e-19
>piR-dme-2587993|GCTATGTAGACGACATAATTTGAAACT	8.654	4.145	94.266	2.76e-22	5.8e-19
>piR-dme-783116|TTAAGACTAGACTGTATTTCCAAAAGACT	3.499	5.098	91.525	1.1e-21	2.21e-18
>piR-dme-1732634|ACTAGGAGATGAAGAAGACGAGAAGA	8.586	4.049	91.235	1.28e-21	2.53e-18
>piR-dme-1596100|TATTCGAGCTATGTAGACGACATAATT	4.522	4.644	90.931	1.49e-21	2.9e-18
>piR-dme-14731302|ACAACCTCAACTCATATGGTTGAGG	3.42	5.531	90.888	1.52e-21	2.92e-18
>piR-dme-1133863|TACGGACTGAAAGTAGCACCAAACTC	4.39	5.115	90.84	1.56e-21	2.95e-18
>piR-dme-1886755|CGAGATTCGCTGGCGAAGCACGAGAGA	8.12	3.646	90.648	1.72e-21	3.21e-18
>piR-dme-1847321|GATTCGCTGGCGAAGCACGAGAGAA	8.331	3.84	90.185	2.17e-21	4e-18
>piR-dme-2852184|TAGAGATATAACGTCATTTTCAACAG	5.868	4.128	89.827	2.6e-21	4.73e-18
>piR-dme-3105864|TATAGAGATATAACGTCATTTTCAACAG	5.418	4.222	89.608	2.9e-21	5.21e-18
>piR-dme-890882|TAAGCAAGGACCCGTAGAGCTTTCT	2.344	10.341	89.428	3.18e-21	5.63e-18
>piR-dme-4296540|TTTCATGTAGTACCTGAGAATTTTCCGA	3.707	5.602	88.007	6.52e-21	1.13e-17
>piR-dme-3650399|TTCGTAGCCTTCTGTAATTATTA	4.303	4.439	87.972	6.64e-21	1.13e-17
>piR-dme-1987744|TAGCCAAAAACCAGAAATCGCCAGACAGG	3.422	5.423	87.719	7.54e-21	1.27e-17
>piR-dme-1682305|GATTCGCTGGCGAAGCACGAGAGA	8.139	3.669	87.097	1.03e-20	1.72e-17
>piR-dme-1803915|TTTCATGTCTCGACCTAATGTCTGGA	3.659	5.027	86.416	1.46e-20	2.36e-17
>piR-dme-1622702|TAGAACATGCGACAACGATACAGG	3.728	4.536	86.089	1.72e-20	2.76e-17
>piR-dme-1755596|CATAACTTAGACTCCAACACACTCT	3.585	4.667	85.87	1.92e-20	3.04e-17
>piR-dme-2242364|TGAACTAACTAAGTTATGCACCGAG	4.58	4.065	85.206	2.69e-20	4.16e-17
>piR-dme-1926416|TTACAGTTTTTTATATATTTGGA	3.7	6.202	85.174	2.73e-20	4.18e-17
>piR-dme-4376938|CACTGAAGAACATAAAGTCCAATGCT	3.225	5.228	85.109	2.82e-20	4.27e-17
>piR-dme-1216243|TTAAAAATAGGAGATAAAGTATTACT	3.497	4.864	84.415	4.01e-20	5.93e-17
>piR-dme-439601|ACACTGAATAACTTTGAAGAAAAT	2.882	6.663	84.373	4.1e-20	6e-17
>piR-dme-1819165|ACTAGGAGATGAAGAAGACGAGAAG	8.121	3.638	84.296	4.26e-20	6.17e-17
>piR-dme-687081|TACCTGTGTATAACTTCTTTGGCCT	2.279	7.326	83.613	6.02e-20	8.53e-17
>piR-dme-769696|TAAGACCCAATAACTTCAGTAGACAGA	3.784	4.631	83.27	7.16e-20	1e-16
>piR-dme-197634|TAATCGGAATAGATTTTATCAAGAAA	3.628	4.704	83.226	7.32e-20	1.02e-16
>piR-dme-738893|ATAGAACTGAAGAAATTTTAAAACAAT	2.807	5.626	83.019	8.13e-20	1.12e-16
>piR-dme-3733606|GTCAGAATAATAATAACAACCGAAATGT	3.613	4.664	82.982	8.28e-20	1.13e-16
>piR-dme-11802089|GTCAGAATAATAATAACAACCGAAAT	3.614	4.502	82.793	9.11e-20	1.23e-16
>piR-dme-1434535|TAATGACTACAAACTGTTGCGCAAACT	2.565	7.063	82.596	1.01e-19	1.34e-16
>piR-dme-1975701|TAGTAAACAGGCATGCGGAGCGGTA	4.589	4.041	82.423	1.1e-19	1.45e-16
>piR-dme-1710548|CCAGATTTCGGTAAAGAATTTTG	4.529	4.36	82.289	1.18e-19	1.54e-16
>piR-dme-1863722|GAAGATATTCTTGATCAATTAGGAAGAG	5.957	4.246	81.577	1.69e-19	2.18e-16
>piR-dme-2503350|TACGGAATACAAAAATTCACTTATGAATG	6.448	3.94	80.564	2.81e-19	3.57e-16
>piR-dme-796033|TTGTCGTGCTGGTTGAGGAACCG	3.328	5.318	80.539	2.85e-19	3.59e-16
>piR-dme-17723084|TCGGAGTGTTCATTAATTATCTGAACAT	3.566	4.781	80.437	3e-19	3.71e-16
>piR-dme-1293473|TAGAACTAGAAAAAAGGTATAGAGA	4.812	3.989	80.436	3e-19	3.71e-16
>piR-dme-544785|CAACCGAGTACTCGAAAAAGTAGAA	3.612	4.54	80.129	3.51e-19	4.29e-16
>piR-dme-4163433|TATTTGATCAACGCACTGTTACC	3.171	5.565	80.039	3.67e-19	4.45e-16
>piR-dme-13954949|TACCTGAATTCGATGGTAAGAAACT	2.741	5.822	79.98	3.78e-19	4.55e-16
>piR-dme-29526|TAAGCAAGGACCCGTAGAGCTTTCTCT	2.29	7.449	79.006	6.19e-19	7.35e-16
>piR-dme-4375919|CACATGCTTCAATATTCGTTGTGCT	6.147	3.638	78.996	6.22e-19	7.35e-16
Top 100 downregulated piRNAs
piRNA	logFC	logCPM	LR	p-value	FDR
>piR-dme-1497285|TCCAATCGAACTGCATTCCAACTTAGA	-4.01973	5.5539	143.461	4.66e-33	4.83e-29
>piR-dme-3037730|TACTATCTCAGATCAGTCCTCGTGG	-3.83697	6.33934	140.461	2.11e-32	1.89e-28
>piR-dme-19605251|TAAAGAATATACGACTGACTATAG	-4.55249	5.69888	138.594	5.4e-32	4.28e-28
>piR-dme-11845809|TTACTCGAAGTATTTTATTGTAGGCT	-4.98475	4.35361	112.236	3.17e-26	1.07e-22
>piR-dme-11661915|TAAAGAATATACGACTGACTATAGCTG	-4.18027	4.57291	99.1397	2.35e-23	6.21e-20
>piR-dme-19705557|TACCCGGGTACTGCGGATCTCTGCCAG	-5.29756	3.78044	94.67	2.25e-22	4.81e-19
>piR-dme-5841840|TAGTCGGAGGACTCTTAACTCGATGGCC	-3.25071	5.0171	92.3921	7.11e-22	1.47e-18
>piR-dme-1413017|TGTTGTGTTCTCTTTTGTGGCGC	-3.92692	4.40847	91.5783	1.07e-21	2.19e-18
>piR-dme-6802298|TCCCGACGTAGGTTACGATACCGAGAA	-2.83104	5.6999	88.4455	5.23e-21	9.14e-18
>piR-dme-921342|TCGGCTCCATCATCGGCGTTACTGA	-2.67295	6.44719	86.6459	1.3e-20	2.13e-17
>piR-dme-9676623|AGCATGAACAGAGCCCTTGTATGGCAC	-3.43134	5.13094	85.2605	2.62e-20	4.09e-17
>piR-dme-18808458|TAATTACTCTGCCAGACCACAAGG	-4.61151	3.78422	84.9325	3.09e-20	4.62e-17
>piR-dme-4384779|CTATGACAAAAAGTTAGGATTAGCT	-6.33087	3.52559	83.721	5.7e-20	8.16e-17
>piR-dme-3903921|TATGTCCGTCTGTCCGTATGAACGTCGA	-2.65762	5.87161	80.8944	2.38e-19	3.05e-16
>piR-dme-5887084|TGATCGGAGAAAAAAGTGATATGCCT	-5.08951	3.59093	78.9677	6.31e-19	7.38e-16
>piR-dme-1759063|GTCAGAAACATGACGAATCCGGCT	-2.58826	5.67786	77.5945	1.27e-18	1.36e-15
>piR-dme-885022|TAACGATCTGGAATAGTGGACGCCT	-7.63779	3.08169	77.5878	1.27e-18	1.36e-15
>piR-dme-425467|TCCCGACGTAGGTTACGATACCGAGA	-2.93373	4.81482	76.7809	1.91e-18	1.95e-15
>piR-dme-1154053|CAGAGATCCCTCGTCGATGGTCAG	-5.99415	3.23335	75.2325	4.18e-18	3.97e-15
>piR-dme-582235|TTGTCACCAAGTTGGGCTAAAACCT	-3.42602	4.34119	73.7844	8.71e-18	7.62e-15
>piR-dme-11128548|TTTAGGATTTTGCAACCTTGGCAT	-2.98867	4.74287	73.6395	9.38e-18	8.09e-15
>piR-dme-4835532|TAGAAGAACCTGTCTTAATAAATA	-3.47825	4.55747	72.9325	1.34e-17	1.14e-14
>piR-dme-11226065|TTCGAAAGGAGAATCCACCGGGCTGA	-2.99676	4.64814	71.3698	2.96e-17	2.35e-14
>piR-dme-1397321|TCCCTGTACTCCCGACCATTAGATGA	-2.78022	4.80166	69.9895	5.96e-17	4.43e-14
>piR-dme-11600848|TTTAAAGACTTACAATTTTGGGCT	-2.69363	5.66973	69.6049	7.25e-17	5.27e-14
>piR-dme-807679|TTGTCACCAAGTTGGGCTAAAAC	-2.75562	4.75085	67.6581	1.94e-16	1.34e-13
>piR-dme-12383588|CATGAACAGAGCCCTTGTATGGCAC	-6.03874	3.27169	66.8089	2.99e-16	2.03e-13
>piR-dme-31310|TGAGACTTTATCACACCTTGGCCT	-2.03203	7.57958	65.9707	4.58e-16	2.99e-13
>piR-dme-17774478|TATTTAAAGACTTACAATTTTGGGCT	-4.73483	3.30112	64.8957	7.9e-16	4.88e-13
>piR-dme-1386016|ATAAGTCTAAAAAACTCTTCTGGGG	-3.80306	3.68093	64.3294	1.05e-15	6.41e-13
>piR-dme-2668334|TTTTCGCGTCTGGCACTTCAGCCG	-3.32274	4.08366	64.0688	1.2e-15	7.25e-13
>piR-dme-4350393|TTCGGTCTTAGATTCCAACCTAACT	-4.6767	4.81285	63.7922	1.38e-15	8.24e-13
>piR-dme-534649|AATCGAACTGCATTCCAACTTAGAAAT	-3.37256	4.19214	63.4319	1.66e-15	9.72e-13
>piR-dme-31098|TTAGGATGTTTACAAGAACGGCT	-1.96389	10.8027	61.7427	3.91e-15	2.19e-12
>piR-dme-3525172|AACTCGGGCTCCGATTACACCCATAACG	-5.63119	2.92459	61.6087	4.19e-15	2.33e-12
>piR-dme-3206832|TTTTGGCATGTCTGAAGCCCTGG	-1.97354	7.86693	60.3814	7.81e-15	4.09e-12
>piR-dme-43465|TGATTGGATTGGTTTCTATGCCCT	-2.39225	5.18767	60.0804	9.11e-15	4.68e-12
>piR-dme-18760942|TTTCGATTTCAGTACCCTCGGCCT	-7.70988	3.24532	59.5229	1.21e-14	6.07e-12
>piR-dme-1221691|TGAGATGTCTCCAAACCTGAAGCT	-2.03429	6.29779	59.1653	1.45e-14	7.16e-12
>piR-dme-1823825|TAGGCACAAGAAAATGTCAACGCT	-2.56902	4.67204	58.936	1.63e-14	7.95e-12
>piR-dme-1965130|CTGGAAAGAGATTAACTTTTGAAGT	-2.66249	4.68525	58.6324	1.9e-14	9.14e-12
>piR-dme-1805404|TAAAACGAATAATTCTGTGATCTGA	-3.18971	4.15691	58.2615	2.29e-14	1.09e-11
>piR-dme-532889|TCCACTTACTGAGGCTGGGGACT	-2.07911	5.82219	57.5696	3.26e-14	1.52e-11
>piR-dme-59688|TGCGAGAAAGCCTTAGACTCTGGGG	-3.44095	3.73974	57.5141	3.36e-14	1.56e-11
>piR-dme-208345|TTCAGAGAAAACTGTTCCCTTGGC	-2.81915	4.30687	57.1171	4.11e-14	1.86e-11
>piR-dme-401240|ACCTAAAGAATCTGTTATCCGAGG	-3.56005	3.88181	57.0343	4.28e-14	1.93e-11
>piR-dme-2522|TCAAAGTCAACTAGTCCGTCAGGGGT	-1.87818	7.10879	56.5746	5.41e-14	2.39e-11
>piR-dme-862798|AATCAAAGTATTTACAAGACGGCT	-2.36565	5.23373	56.4812	5.67e-14	2.49e-11
>piR-dme-350358|CCCAATAAAAAATTATGCGCGACT	-3.30078	4.31405	56.4336	5.81e-14	2.54e-11
>piR-dme-17898265|TACTGAGATAAGTTCTGAAGCTCTGAG	-2.19119	6.07863	56.3771	5.98e-14	2.58e-11
>piR-dme-2021350|TTTACGACAAGTCGAACAAAGCT	-1.92215	6.43231	56.3573	6.04e-14	2.6e-11
>piR-dme-881009|TTTTGGCATGCCTGAAGCCTTGG	-1.97745	6.69855	56.327	6.14e-14	2.63e-11
>piR-dme-1574614|TTATTATTGCTTTCAGCGTCGCT	-3.74109	3.449	55.8801	7.7e-14	3.26e-11
>piR-dme-9184146|TGTAGAAGAACCTGTCTTAATAAATA	-2.63275	4.64183	54.5313	1.53e-13	6.2e-11
>piR-dme-2244106|CAATTTTCGCATTTTTTGTAAGGAG	-2.65439	4.42728	54.3104	1.71e-13	6.88e-11
>piR-dme-4349960|TGAGACTTTATTACACCTTGGCCT	-2.19843	5.74726	54.2893	1.73e-13	6.93e-11
>piR-dme-1258402|TGATAGTCTGTCATGCTTGAACT	-2.71602	4.34754	53.9396	2.07e-13	8.23e-11
>piR-dme-1460334|TCCATTTTTGAACACAGTTTGATTG	-2.72018	4.55179	53.1021	3.17e-13	1.22e-10
>piR-dme-2217585|TTCTGGATAACTGTGATAACACTAAC	-2.93872	3.9312	52.762	3.77e-13	1.44e-10
>piR-dme-1525171|CACGACTTTATTCTTTGGATCTCAG	-2.72418	4.22107	51.9619	5.66e-13	2.1e-10
>piR-dme-1743026|TCGGTTCGGTACGGGCACTGCCGC	-3.32331	3.6668	51.0862	8.84e-13	3.13e-10
>piR-dme-7997965|TTTCTGACAAATTTCCACTCCCTAG	-2.08881	5.85596	50.7037	1.07e-12	3.75e-10
>piR-dme-563541|TCGGACACGACGAATCCCAGGAATT	-2.4986	4.60087	50.4986	1.19e-12	4.12e-10
>piR-dme-1860095|TTAATTCGTGGTATTTTAACCTGAGGC	-1.89996	6.06975	50.3265	1.3e-12	4.46e-10
>piR-dme-1020217|TGTAGATCCATTGCTTTCATTCTG	-1.75507	6.69725	50.1585	1.42e-12	4.81e-10
>piR-dme-186370|TAAACGAATGCTGCGCAGCTGGGATA	-2.95498	4.08474	50.0337	1.51e-12	5.07e-10
>piR-dme-316987|AGGATACTCGAAGACACCACGGTGAAAG	-3.93247	4.68426	49.7999	1.7e-12	5.69e-10
>piR-dme-96499|CAAGCTAGGAAAGTCAAACTCACGTCT	-2.51315	4.34418	49.7081	1.78e-12	5.95e-10
>piR-dme-4374712|AAGTCCAAAAAACTCTTCAGAGGCT	-2.68872	4.29496	49.6337	1.85e-12	6.16e-10
>piR-dme-6117903|TTCCAGATCGTTGGGCGTGAGCGATA	-2.56554	4.86869	49.2188	2.29e-12	7.46e-10
>piR-dme-1335782|TTACAACGGAAATAAGAACTGCATT	-3.51788	3.56942	49.0242	2.53e-12	8.16e-10
>piR-dme-1853662|TTTCGTTGTTGACGAAATCTGCT	-2.26897	6.65898	48.6644	3.04e-12	9.64e-10
>piR-dme-17939018|TTGGAAAGTCTGAGTTTGCCTTGTAC	-4.70372	2.8166	48.4407	3.4e-12	1.07e-09
>piR-dme-7668832|TATGACTTGTATTGCCCGACCCAGAA	-3.2302	3.72508	48.3951	3.48e-12	1.1e-09
>piR-dme-4630530|AAATTTCCAATCGAACTGCATTCCAACT	-7.02538	2.61621	48.258	3.74e-12	1.17e-09
>piR-dme-4406973|AAATAGACTTGGCTCTGGAGCTCAGA	-3.23707	3.47934	48.2255	3.8e-12	1.18e-09
>piR-dme-6495136|CACTGACACTCTAAGTGCACCCGCT	-5.2246	2.59747	48.1362	3.98e-12	1.23e-09
>piR-dme-18210298|TCCAATCGAACTGCATTCCAACTT	-6.76516	2.36278	48.0732	4.11e-12	1.26e-09
>piR-dme-3632101|AACAACAGATGAGAACTGGACCCGG	-2.29691	4.85484	47.6728	5.04e-12	1.53e-09
>piR-dme-976203|CATGCAGAGATTCGTCAATGAGAATGG	-4.19439	3.185	47.5534	5.35e-12	1.61e-09
>piR-dme-4361453|TTATTGGTCTTGCAAATTTCTATCGA	-5.2247	2.59771	47.4931	5.52e-12	1.66e-09
>piR-dme-130473|TGTCCAGCTCTTCGAACTCGTCGG	-2.0541	5.60792	47.3145	6.05e-12	1.81e-09
>piR-dme-2542874|TTGATATCCAGTGAATGAAGAGCACT	-2.99569	3.63043	47.2362	6.29e-12	1.88e-09
>piR-dme-5560692|TAATTCTGTGATCTGACATGGACT	-3.02688	3.64365	46.8438	7.69e-12	2.24e-09
>piR-dme-77150|TTGTCACCAAGTTGGGCTAAAACCTCGT	-2.43993	4.72046	46.8424	7.69e-12	2.24e-09
>piR-dme-77210|TGAGATGTCTCAAAACCTGAAGCT	-2.25905	5.02684	46.7741	7.97e-12	2.31e-09
>piR-dme-2310747|CTAAAAATCAAATGCAAATTGGAT	-2.3947	4.61843	46.4172	9.56e-12	2.73e-09
>piR-dme-5841895|TTAACCGGATTGAAGAAATGGGGCCT	-3.1102	3.5124	46.4144	9.57e-12	2.73e-09
>piR-dme-1905295|TAATGGCATCGAAATTTAGGACT	-2.00176	5.63606	46.1572	1.09e-11	3.07e-09
>piR-dme-3886887|ATCTGAATTACTTTTATACTCGGCAT	-1.91452	6.19381	45.9674	1.2e-11	3.37e-09
>piR-dme-6381149|TCTGCGTAATGCAGCGCCAAGACT	-3.54784	3.46257	45.8788	1.26e-11	3.51e-09
>piR-dme-7465842|TAAATGGCACTGAACTCCATGTCAC	-2.66209	4.0009	45.7295	1.36e-11	3.77e-09
>piR-dme-4529165|TGTGCTATACCGGTAATTATCGCTGGCT	-2.44301	4.42914	45.7063	1.37e-11	3.81e-09
>piR-dme-37705|CCATGTCCTCTGATCGGCACCTG	-3.01525	3.65673	45.2989	1.69e-11	4.61e-09
>piR-dme-1052220|TAGAGAGCTCCTCGCTAACGTACTGA	-3.48387	3.24189	45.2972	1.69e-11	4.61e-09
>piR-dme-2193096|CACTGACACTCTAAGTGCACCCGCTGAA	-3.77373	3.07085	45.2058	1.77e-11	4.8e-09
>piR-dme-3209628|AAGTTCAAAAAACTCTTCTGGCGCT	-1.5774	8.05986	45.1613	1.81e-11	4.88e-09
>piR-dme-1706390|GTTTGGACCACCCAAATACGTCACT	-5.58832	2.98522	44.9692	2e-11	5.35e-09
>piR-dme-19046899|TCGAGTGACTCGGTGTGGCTGCC	-6.62968	2.26148	44.8697	2.11e-11	5.59e-09
>piR-dme-845562|CCATTTTTGAACACAGTTTGATTG	-2.17547	4.89249	43.7867	3.66e-11	9.32e-09
