# Supplementary material for: Glial granules contain germline proteins in the Drosophila brain, which regulate brain transcriptome
Source: Commun Biol. 2020 Nov 20;3:699. doi: 10.1038/s42003-020-01432-z (PMC7679405; doi:10.1038/s42003-020-01432-z)
Supplement: Supplementary file 6 — Supplementary Data 3 [file 42003_2020_1432_MOESM6_ESM.xlsx]

## Sheet: BRAIN_MUT_VS_WT_TRANSPOSON_DEGS
Supplementary Data 3
a. DE transposable elements in tud mutant brain
TRANSPOSON_ID	baseMean	log2FoldChange	lfcSE	stat	pvalue	padj
1360	930.084	1.18505	0.246099	4.81532	1.46962e-06	7.36696e-05
412	6045.41	2.21152	0.328092	6.74056	1.57781e-11	3.31191e-09
ACCORD	610.856	1.39348	0.361275	3.85711	0.000114736	0.00156235
AF222049	8611.17	1.57375	0.388375	4.05215	5.07481e-05	0.000909141
AF541951	102.116	0.84186	0.343435	2.45129	0.0142345	0.0458259
AY561850	81.7339	0.783968	0.212898	3.68236	0.000231081	0.00244836
BLOOD	6373.06	2.09808	0.344524	6.0898	1.13051e-09	1.5527e-07
CIRC	56.2914	1.07865	0.387668	2.7824	0.0053958	0.0219324
DM06920	95.7235	1.71048	0.201487	8.48925	2.07971e-17	9.64031e-15
DM33463	57.147	0.812089	0.238814	3.40051	0.000672591	0.00493156
DM88	170.278	0.973525	0.276037	3.52679	0.000420632	0.00359964
DMAURA	34.1515	0.767874	0.240803	3.1888	0.00142863	0.00823072
DMBARI1	69.628	1.08542	0.250853	4.32691	1.51214e-05	0.000399584
DMBLPP	11160.4	1.1532	0.249061	4.63018	3.65352e-06	0.000145692
DMCOPIA	11966.7	1.5227	0.304742	4.99667	5.83281e-07	3.68693e-05
DMCR1A	555.659	0.933038	0.320988	2.90677	0.00365185	0.016362
DME010298	121.043	0.64039	0.254447	2.5168	0.0118428	0.0396601
DME278684	1077.98	-1.35698	0.207301	-6.54594	5.91212e-11	1.11479e-08
DME9736	334.193	1.84377	0.353553	5.21497	1.83846e-07	1.51502e-05
DMIFACA	283.049	1.05556	0.353547	2.98563	0.00282993	0.0134773
DMIS176	2711.3	1.12476	0.352573	3.19015	0.00142201	0.00820532
DMIS297	1983.55	1.11787	0.310175	3.604	0.000313354	0.00301042
DMLINEJA	1046.11	0.796262	0.266144	2.99185	0.00277291	0.0132739
DMTHB1	32.9326	1.17073	0.353315	3.31355	0.000921195	0.00611108
DMTRDNA	214.413	1.02811	0.386306	2.66139	0.0077818	0.0289154
DMW1DOC	2105.38	0.97085	0.300671	3.22895	0.00124247	0.00744806
DM_ROO	6436.03	1.05149	0.318988	3.29633	0.000979556	0.00633948
DOC2	288.65	0.886783	0.331595	2.6743	0.0074886	0.0280507
DOC3	798.328	0.763911	0.31535	2.42242	0.0154174	0.048671
DOC4	16.2419	0.91984	0.350652	2.62322	0.00871019	0.0313798
DOC5	39.4639	1.02592	0.414162	2.47711	0.0132451	0.0433899
F	1085.81	0.961558	0.323827	2.96936	0.00298419	0.0140973
FW2	56.8902	1.02929	0.385025	2.67332	0.00751045	0.0281115
G2	61.221	0.587626	0.238676	2.46203	0.0138155	0.0449144
GYPSY11	23.1164	1.09264	0.378628	2.8858	0.00390424	0.0172155
GYPSY12	22.2099	3.04164	0.320387	9.49366	2.23068e-21	1.90895e-18
GYPSY4	538.264	0.908143	0.304023	2.98708	0.00281652	0.0134307
GYPSY5	43.8009	1.73764	0.267337	6.49979	8.0433e-11	1.46691e-08
GYPSY6	29.2614	0.953088	0.359507	2.6511	0.00802304	0.0295355
INVADER2	1345.46	1.25133	0.373436	3.35087	0.000805593	0.00558394
INVADER3	570.245	1.12026	0.378413	2.96042	0.00307219	0.014429
INVADER4	139.499	0.939393	0.235523	3.98854	6.64818e-05	0.00108447
JUAN	795.716	1.39703	0.207137	6.74444	1.53618e-11	3.28654e-09
McCLINTOCK	252.435	1.50743	0.39637	3.80308	0.000142906	0.00180049
OPUS	2115.24	1.43086	0.237925	6.0139	1.8111e-09	2.45713e-07
QBERT	74.0687	1.11835	0.338096	3.30778	0.00094039	0.00618678
QUASIMODO	819.546	1.02407	0.354315	2.89029	0.00384888	0.0170548
ROOA_LTR	471.728	0.942014	0.351718	2.67832	0.00739926	0.0277816
ROVER	189.321	1.24033	0.336484	3.68615	0.000227669	0.0024247
S2	14.4561	1.12537	0.3581	3.14261	0.00167446	0.00922481
SPRINGER	14277.8	3.42141	0.225556	15.1688	5.69283e-52	1.58332e-48
STALKER	169.087	1.14532	0.294636	3.88724	0.000101388	0.00145354
TABOR	185.169	3.29036	0.319003	10.3145	6.05928e-25	6.74095e-22
TAHRE	64.2668	2.78185	0.299366	9.29248	1.50736e-20	9.86434e-18
TC1	83.3586	1.0069	0.231967	4.34069	1.42035e-05	0.000386342
TC1-2	174.563	0.932064	0.343446	2.71386	0.00665051	0.0256099
TC3	32.6595	0.816908	0.319822	2.55426	0.0106413	0.0366177
TIRANT	146.307	0.886538	0.337335	2.62806	0.0085873	0.0310376
TRANSIB1	70.356	1.41909	0.363745	3.90133	9.56651e-05	0.00139852
TRANSIB2	57.6389	0.922153	0.375772	2.45402	0.0141268	0.0455672
TRANSIB3	18.9424	1.16821	0.394173	2.96369	0.00303972	0.0142989
Tinker	1399.16	1.04355	0.383277	2.72269	0.00647518	0.0250799
Xanthias	1328.01	1.26634	0.36016	3.51605	0.000438013	0.0036829
b. DE transposable elements in tud mutant ovary
TRANSPOSON_ID	baseMean	log2FoldChange	lfcSE	stat	pvalue	padj
412	2088.31	2.21669	0.0965411	22.9611	1.14054e-116	1.06138e-113
BLOOD	16588.3	2.68931	0.0942193	28.543	3.42776e-179	6.37974e-176
Beagle	4919.03	3.40242	0.0906444	37.5359	0	0
Beagle2	361.571	-0.505342	0.113705	-4.44434	8.81608e-06	0.000273475
DM23420	879.805	-0.498229	0.114381	-4.35588	1.32534e-05	0.00039279
DM88	146.301	0.673343	0.141816	4.748	2.05442e-06	7.41023e-05
DMBARI1	99.3446	0.737227	0.153017	4.81795	1.45044e-06	5.31408e-05
DMBLPP	1258.11	0.355862	0.108986	3.26522	0.0010938	0.0170502
DMCOPIA	19855.5	1.89655	0.150879	12.57	3.08683e-36	8.44885e-34
DME487856	334.325	-0.894501	0.133102	-6.72041	1.81219e-11	1.34867e-09
DME9736	115.82	-0.529982	0.15136	-3.50148	0.000462689	0.008377
DMIS176	373.472	0.4831	0.11644	4.14893	3.34032e-05	0.000873175
DMRER1DM	544.612	-0.640249	0.126947	-5.04342	4.5729e-07	1.8032e-05
DMRER2DM	848.758	-0.508723	0.108626	-4.68325	2.8236e-06	9.76819e-05
DMRTMGD1	264.83	1.32846	0.138192	9.6132	7.03312e-22	1.09084e-19
DMU89994	8248.17	2.23739	0.0872258	25.6506	4.16381e-145	5.53549e-142
GYPSY12	217.498	0.668668	0.12971	5.15508	2.53521e-07	1.04392e-05
GYPSY9	44.2061	0.592714	0.152685	3.88193	0.000103632	0.00235796
INVADER3	101.952	-0.754263	0.148934	-5.06441	4.09674e-07	1.63623e-05
IVK	44.1786	-0.649273	0.152361	-4.26141	2.03138e-05	0.000565988
JUAN	767.458	1.57238	0.105705	14.8752	4.77489e-50	2.11596e-47
ROVER	164.092	0.88441	0.14102	6.27151	3.57553e-10	2.34323e-08
SPRINGER	12431.6	3.14998	0.0783389	40.2097	0	0
STALKER	71.2971	1.10072	0.153436	7.1738	7.29433e-13	6.06081e-11
STALKER2	585.558	1.85102	0.09868	18.7578	1.67134e-78	9.14909e-76
STALKER4	88.7909	0.791749	0.153479	5.15869	2.4869e-07	1.03317e-05
TABOR	209.625	0.448136	0.140773	3.18338	0.00145564	0.0215704
TAHRE	141.495	0.575036	0.140057	4.10574	4.0302e-05	0.00102753
Tinker	4262.38	0.78146	0.0902832	8.65566	4.90087e-18	5.77311e-16
c. DE genes and DE piRNAs that map to the DE genes in tud mutant brain
DE gene log2FoldChange	DE piRNA log2FoldChange	sense (+)/antisense (-) DE piRNA	DE Gene
0.607251	-5.05032	+	ab
0.786715	-5.10577	+	Abl
1.31089	-5.05032	-	AGO3
0.771443	-5.67518	+	alpha-Man-I
0.771443	-4.87257	+	alpha-Man-I
0.771443	-4.89161	+	alpha-Man-I
0.771443	-5.08004	+	alpha-Man-I
0.771443	-5.14069	+	alpha-Man-I
0.771443	-3.51738	+	alpha-Man-I
0.771443	-2.90515	+	alpha-Man-I
0.771443	-4.17084	-	alpha-Man-I
-1.20234	-2.8037	+	Amy-d
-0.885358	-2.8037	+	Amy-p
0.707729	-4.17084	+	AstA-R1
0.707729	-4.17084	+	AstA-R1
0.707729	-4.89161	+	AstA-R1
0.707729	-5.08004	+	AstA-R1
0.707729	-5.14069	+	AstA-R1
0.707729	-3.51738	+	AstA-R1
0.707729	-2.90515	+	AstA-R1
0.707729	-5.67518	-	AstA-R1
0.707729	-4.87257	-	AstA-R1
0.707729	-4.17084	-	AstA-R1
0.707729	-4.17084	-	AstA-R1
-0.631704	-4.17084	+	bab2
-0.631704	-5.67518	-	bab2
-0.631704	-4.87257	-	bab2
-0.631704	-4.89161	-	bab2
-0.631704	-5.08004	-	bab2
-0.631704	-5.14069	-	bab2
-0.631704	-3.51738	-	bab2
-0.631704	-2.90515	-	bab2
1.22124	-5.56451	-	baz
-0.935416	-4.86548	+	betaTub56d
-0.908299	-4.86548	+	betaTub97EF
0.943257	-4.17084	+	bru-3
0.943257	-5.67518	-	bru-3
0.943257	-4.87257	-	bru-3
0.943257	-4.89161	-	bru-3
0.943257	-5.08004	-	bru-3
0.943257	-5.14069	-	bru-3
0.943257	-3.51738	-	bru-3
0.943257	-2.90515	-	bru-3
0.781881	-4.97398	+	Bsg
0.781881	-5.51898	+	Bsg
-0.80096	-6.07085	+	CG13364
1.13127	-5.67518	+	CG13739
1.13127	-4.87257	+	CG13739
1.13127	-4.89161	+	CG13739
1.13127	-5.08004	+	CG13739
1.13127	-5.14069	+	CG13739
1.13127	-3.51738	+	CG13739
1.13127	-2.90515	+	CG13739
1.13127	-4.17084	-	CG13739
1.18205	-5.05032	+	CG14459
-1.12572	-5.67518	+	CG14629
-1.12572	-4.89161	+	CG14629
-1.12572	-5.08004	+	CG14629
-1.12572	-5.14069	+	CG14629
-1.12572	-3.51738	+	CG14629
-1.12572	-2.90515	+	CG14629
-1.12572	-4.17084	-	CG14629
1.20834	-5.05032	+	CG17514
-0.592384	3.85639	-	CG30389
-0.592384	3.1444	-	CG30389
0.933454	-4.85112	+	CG30497
1.44418	-5.67518	+	CG31221
1.44418	-4.87257	+	CG31221
1.44418	-4.89161	+	CG31221
1.44418	-5.08004	+	CG31221
1.44418	-5.14069	+	CG31221
1.44418	-3.51738	+	CG31221
1.44418	-2.90515	+	CG31221
1.44418	-4.17084	-	CG31221
1.10524	-5.00368	-	CG31918
-0.978962	-5.10577	+	CG32698
0.630738	-5.05032	+	CG32758
1.24221	-5.67518	+	CG40178
1.24221	-4.87257	+	CG40178
1.24221	-4.89161	+	CG40178
1.24221	-5.35972	+	CG40178
1.24221	-5.08004	+	CG40178
1.24221	-5.14069	+	CG40178
1.24221	-3.51738	+	CG40178
1.24221	-2.90515	+	CG40178
0.953881	-5.05032	+	CG41520
0.953881	-5.10577	-	CG41520
0.851682	-5.05032	+	CG42596
0.851682	-4.83592	+	CG42596
-1.13282	-5.67518	+	CG42663
-1.13282	-4.87257	+	CG42663
-1.13282	-4.89161	+	CG42663
-1.13282	-5.08004	+	CG42663
-1.13282	-5.14069	+	CG42663
-1.13282	-3.51738	+	CG42663
-1.13282	-2.90515	+	CG42663
-1.13282	-4.17084	-	CG42663
0.900558	-5.67518	+	CG42747
0.900558	-4.87257	+	CG42747
0.900558	-4.89161	+	CG42747
0.900558	-5.08004	+	CG42747
0.900558	-5.14069	+	CG42747
0.900558	-3.51738	+	CG42747
0.900558	-2.90515	+	CG42747
0.900558	-4.17084	-	CG42747
0.941077	-4.17084	+	CG43759
0.941077	-5.67518	-	CG43759
0.941077	-4.87257	-	CG43759
0.941077	-4.89161	-	CG43759
0.941077	-5.08004	-	CG43759
0.941077	-5.14069	-	CG43759
0.941077	-3.51738	-	CG43759
0.941077	-2.90515	-	CG43759
1.26057	-5.10577	-	CG43902
0.773489	-3.83253	+	CG45050
0.846864	3.85639	+	CG45782
0.846864	-5.05032	+	CG45782
0.846864	-5.35972	+	CG45782
0.846864	-5.05032	-	CG45782
0.846864	-5.45958	-	CG45782
0.743788	-5.67518	+	CG45784
0.743788	-5.67518	+	CG45784
0.743788	-5.10577	+	CG45784
0.743788	-5.05032	+	CG45784
0.743788	-4.87257	+	CG45784
0.743788	-4.83592	+	CG45784
0.743788	-4.83592	+	CG45784
0.743788	-4.17084	+	CG45784
0.743788	-4.17084	+	CG45784
0.743788	-4.89161	+	CG45784
0.743788	-5.08004	+	CG45784
0.743788	-5.14069	+	CG45784
0.743788	-3.51738	+	CG45784
0.743788	-2.90515	+	CG45784
0.743788	-5.67518	-	CG45784
0.743788	-5.10577	-	CG45784
0.743788	-5.05032	-	CG45784
0.743788	-5.05032	-	CG45784
0.743788	-4.87257	-	CG45784
0.743788	-4.83592	-	CG45784
0.743788	-4.17084	-	CG45784
0.743788	-4.89161	-	CG45784
0.743788	-5.14069	-	CG45784
0.743788	-3.51738	-	CG45784
0.743788	-2.90515	-	CG45784
-1.27969	-4.17084	+	CG9512
-1.27969	-5.67518	-	CG9512
-1.27969	-4.87257	-	CG9512
-1.27969	-4.89161	-	CG9512
-1.27969	-5.08004	-	CG9512
-1.27969	-5.14069	-	CG9512
-1.27969	-3.51738	-	CG9512
-1.27969	-2.90515	-	CG9512
0.98186	3.20702	+	chif
0.928595	-5.05032	-	CHKov1
-0.701311	-5.71444	+	CoIV
0.954536	-5.67518	+	Con
0.954536	-5.05032	+	Con
0.954536	-4.87257	+	Con
0.954536	-4.89161	+	Con
0.954536	-5.08004	+	Con
0.954536	-5.14069	+	con
0.954536	-3.51738	+	con
0.954536	-2.90515	+	Con
0.954536	-4.17084	-	con
0.923506	-5.10577	+	CR44997
-1.26148	-4.87257	+	Ef1beta
-1.26148	-4.95304	+	Ef1beta
0.782769	-4.17084	+	Eip75b
0.782769	-5.67518	-	Eip75B
0.782769	-4.87257	-	Eip75B
0.782769	-4.89161	-	Eip75B
0.782769	-5.08004	-	Eip75B
0.782769	-5.14069	-	Eip75B
0.782769	-3.51738	-	Eip75B
0.782769	-2.90515	-	Eip75B
0.642789	3.38692	+	ena
-0.911864	-5.05282	+	Eno
0.598109	3.85639	+	fas
0.598109	2.91507	+	fas
0.598109	3.1444	+	fas
0.598109	3.21069	+	fas
0.598109	2.7891	+	fas
1.26987	-5.7807	-	fne
1.26987	-6.22731	-	fne
1.26987	-5.24083	-	fne
1.26987	-5.45958	-	fne
1.26987	-6.31745	-	fne
1.26987	-5.37178	-	fne
1.26987	-4.78099	-	fne
1.26987	-3.28853	-	fne
1.13528	-5.67518	+	ftz-f1
1.13528	-4.87257	+	ftz-f1
1.13528	-4.89161	+	ftz-f1
1.13528	-5.08004	+	ftz-f1
1.13528	-5.14069	+	ftz-f1
1.13528	-3.51738	+	ftz-f1
1.13528	-2.90515	+	ftz-f1
1.13528	-4.17084	-	ftz-f1
0.832731	-5.05032	-	fz2
-0.769688	-4.95304	+	Got2
0.757016	-4.83592	+	gus
1.01936	-5.67518	+	heph
1.01936	-4.87257	+	heph
1.01936	-4.89161	+	heph
1.01936	-5.08004	+	heph
1.01936	-5.14069	+	heph
1.01936	-3.51738	+	heph
1.01936	-2.90515	+	Heph
1.01936	-4.17084	-	heph
1.55557	3.85639	-	jim
1.55557	2.91507	-	jim
1.55557	3.1444	-	jim
1.55557	3.21069	-	jim
1.55557	2.7891	-	jim
0.64474	-5.56451	+	jing
-1.13216	-4.92559	+	Jon65aiv
-1.13216	-5.02433	+	Jon65aiv
-1.13216	-5.0048	+	Jon65aiv
-0.814689	-5.67518	+	LpR2
-0.814689	-4.87257	+	LpR2
-0.814689	-4.89161	+	LpR2
-0.814689	-5.08004	+	LpR2
-0.814689	-5.14069	+	LpR2
-0.814689	-3.51738	+	LpR2
-0.814689	-2.90515	+	LpR2
-0.814689	-4.17084	-	LpR2
-0.94476	-5.30368	+	Mdh1
0.683488	-5.43085	+	MFS17
0.683488	-4.83592	+	MFS17
0.683488	-4.17084	+	MFS17
0.683488	-5.67518	-	MFS17
0.683488	-4.87257	-	MFS17
0.683488	-4.89161	-	MFS17
0.683488	-5.08004	-	MFS17
0.683488	-5.14069	-	MFS17
0.683488	-3.51738	-	MFS17
0.683488	-2.90515	-	MFS17
0.726927	-3.82135	+	Mnt
0.925671	-5.67518	+	ovo
0.925671	-4.87257	+	ovo
0.925671	-4.17084	+	ovo
0.925671	-4.89161	+	ovo
0.925671	-5.08004	+	ovo
0.925671	-3.51738	+	ovo
0.925671	-5.14069	-	ovo
0.925671	-2.90515	-	ovo
-0.668045	-4.17084	+	Papss
-0.668045	-5.67518	-	Papss
-0.668045	-4.87257	-	Papss
-0.668045	-4.89161	-	Papss
-0.668045	-5.08004	-	Papss
-0.668045	-5.14069	-	Papss
-0.668045	-3.51738	-	Papss
-0.668045	-2.90515	-	Papss
-0.832125	-5.40163	+	Pdi
1.05914	-4.17084	+	plum
1.05914	-5.67518	-	plum
1.05914	-4.87257	-	plum
1.05914	-4.89161	-	plum
1.05914	-5.08004	-	plum
1.05914	-5.14069	-	plum
1.05914	-3.51738	-	plum
1.05914	-2.90515	-	plum
0.736601	-5.67518	+	rdgA
0.736601	-4.87257	+	rdgA
0.736601	-4.89161	+	rdgA
0.736601	-5.08004	+	rdgA
0.736601	-5.14069	+	rdgA
0.736601	-3.51738	+	rdgA
0.736601	-2.90515	+	rdgA
0.736601	-4.17084	-	rdgA
-1.18448	-5.45065	+	RpL13A
-0.775468	-3.98767	+	RpL18
-1.0788	-4.81921	+	RpL24
-1.54047	-4.79597	+	RpL34b
-1.46935	-4.81038	+	RpL4
-0.880052	-5.44752	+	RpL6
-1.80775	-5.00186	+	RpL8
-1.26992	-4.99195	+	RpLP2
-1.26992	-5.22476	+	RpLP2
-1.26992	-5.23837	+	RpLp2
-1.26992	-3.65102	+	RpLP2
-1.5372	-5.31515	+	RpS12
-1.5372	-3.53902	+	RpS12
-0.928648	-3.49683	+	RpS17
-1.33515	-4.441	+	RpS18
-1.49773	-4.85112	+	RpS2
-1.16279	-6.66532	+	RpS21
-1.39228	-5.17378	+	RpS23
-1.39228	-3.56851	+	RpS23
-1.39228	-5.11196	+	RpS23
-1.29276	-3.45201	+	RpS3
-1.04054	-4.91016	+	RpS6
-1.66077	-4.96006	+	RpS9
-1.66077	-5.04997	+	RpS9
0.685418	-5.67518	+	Scgdelta
0.685418	-4.87257	+	Scgdelta
0.685418	-4.89161	+	Scgdelta
0.685418	-5.08004	+	Scgdelta
0.685418	-5.14069	+	Scgdelta
0.685418	-3.51738	+	Scgdelta
0.685418	-2.90515	+	Scgdelta
0.685418	-4.17084	-	Scgdelta
0.926879	-5.10577	+	Sema-1a
1.74836	3.85639	+	snap25
1.74836	-5.10577	+	Snap25
1.74836	2.91507	+	Snap25
1.74836	3.1444	+	snap25
1.74836	3.21069	+	snap25
1.74836	2.7891	+	snap25
-0.669715	-5.71643	+	Sod
-0.872065	-4.17084	-	SPE
-0.830088	-5.67518	+	Spn43ab
-0.830088	-4.87257	+	Spn43ab
-0.830088	-4.89161	+	Spn43ab
-0.830088	-5.08004	+	Spn43ab
-0.830088	-5.14069	+	Spn43ab
-0.830088	-3.51738	+	Spn43ab
-0.830088	-2.90515	+	Spn43ab
-0.830088	-4.17084	-	Spn43ab
0.854579	-4.05101	+	spoon
0.837554	-5.38681	+	sqd
1.15081	-5.37178	+	Ssdp
-1.32019	-5.03387	+	sta
-1.32019	-4.84792	+	sta
1.08874	-4.17084	+	Stlk
1.08874	-4.83592	-	Stlk
1.26034	-5.10577	-	Syn
1.26867	-5.10577	+	Syt1
1.11694	-5.56451	+	Teh1
0.974121	-5.76981	+	Unr
0.880148	-4.92487	+	upSET
-0.550233	-5.66519	+	Vha68-2
0.588122	-4.92487	+	VhaPPA1-1
